# Supplementary material for: Straightforward Superbase-Mediated Reductive O-Phosphorylation of Aromatic and Heteroaromatic Ketones with Red Phosphorus in the Superbase Suspension KOH/DMSO(H2O)
Source: Molecules. 2025 Mar 18;30(6):1367. doi: 10.3390/molecules30061367 (PMC11946803; doi:10.3390/molecules30061367)
Supplement: Supplementary file 1 [file molecules-30-01367-s001.zip]

Archive with 1 entries (1 files):
- molecules-3510186-supplementary.pdf
